# Supplementary material for: Sedative-Hypnotic Effect and Mechanism of Carbon Nanofiber Loaded with Essential Oils of Ligusticum chuanxiong (Ligusticum chuanxiong Hort.) and Finger Citron (Citrus medica L. var. sarcodactylis) on Mice Models of Insomnia
Source: Biomolecules. 2024 Sep 2;14(9):1102. doi: 10.3390/biom14091102 (PMC11430208; doi:10.3390/biom14091102)
Supplement: Supplementary file 1 [file biomolecules-14-01102-s001.zip]

Archive with 52 entries (31 files):
- biomolecules-3128217-supplementary.pdf
- Western Blot original images/
- Western Blot original images/JAK2/
- Western Blot original images/JAK2/JAK2-1/
- Western Blot original images/JAK2/JAK2-1/JAK2.tif
- Western Blot original images/JAK2/JAK2-1/β-actin.tif
- Western Blot original images/JAK2/JAK2-2/
- Western Blot original images/JAK2/JAK2-2/JAK2.tif
- Western Blot original images/JAK2/JAK2-2/β-actin.tif
- Western Blot original images/JAK2/JAK2-3/
- Western Blot original images/JAK2/JAK2-3/JAK2.tif
- Western Blot original images/JAK2/JAK2-3/β-actin.tif
- Western Blot original images/P-JAK2/
- Western Blot original images/P-JAK2/P-JAK2-1/
- Western Blot original images/P-JAK2/P-JAK2-1/P-JAK2.tif
- Western Blot original images/P-JAK2/P-JAK2-1/β-actin.tif
- Western Blot original images/P-JAK2/P-JAK2-2/
- Western Blot original images/P-JAK2/P-JAK2-2/P-JAK2.tif
- Western Blot original images/P-JAK2/P-JAK2-2/β-actin.tif
- Western Blot original images/P-JAK2/P-JAK2-3/
- Western Blot original images/P-JAK2/P-JAK2-3/P-JAK2.tif
- Western Blot original images/P-JAK2/P-JAK2-3/β-actin.tif
- Western Blot original images/P-STAT3/
- Western Blot original images/P-STAT3/P-STAT3-1/
- Western Blot original images/P-STAT3/P-STAT3-1/P-STAT3.tif
- Western Blot original images/P-STAT3/P-STAT3-1/β-actin.tif
- Western Blot original images/P-STAT3/P-STAT3-2/
- Western Blot original images/P-STAT3/P-STAT3-2/P-STAT3.tif
- Western Blot original images/P-STAT3/P-STAT3-2/β-actin.tif
- Western Blot original images/P-STAT3/P-STAT3-3/
- Western Blot original images/P-STAT3/P-STAT3-3/P-STAT3.tif
- Western Blot original images/P-STAT3/P-STAT3-3/β-actin.tif
- Western Blot original images/SOCS3/
- Western Blot original images/SOCS3/SOCS3-1/
- Western Blot original images/SOCS3/SOCS3-1/SOCS3.tif
- Western Blot original images/SOCS3/SOCS3-1/β-actin.tif
- Western Blot original images/SOCS3/SOCS3-2/
- Western Blot original images/SOCS3/SOCS3-2/SOCS3.tif
- Western Blot original images/SOCS3/SOCS3-2/β-actin.tif
- Western Blot original images/SOCS3/SOCS3-3/
- Western Blot original images/SOCS3/SOCS3-3/SOCS3.tif
- Western Blot original images/SOCS3/SOCS3-3/β-actin.tif
- Western Blot original images/STAT3/
- Western Blot original images/STAT3/STAT3-1/
- Western Blot original images/STAT3/STAT3-1/STAT3.tif
- Western Blot original images/STAT3/STAT3-1/β-actin.tif
- Western Blot original images/STAT3/STAT3-2/
- Western Blot original images/STAT3/STAT3-2/STAT3.tif
- Western Blot original images/STAT3/STAT3-2/β-actin.tif
- Western Blot original images/STAT3/STAT3-3/
- Western Blot original images/STAT3/STAT3-3/STAT3.tif
- Western Blot original images/STAT3/STAT3-3/β-actin.tif
